# Supplementary material for: Factors within A Veterinarian-Cattle Farmer Relationship That May Impact on Biosecurity Being Carried out on Farms: An Exploratory Study
Source: Vet Sci. 2023 Jun 23;10(7):410. doi: 10.3390/vetsci10070410 (PMC10383729; doi:10.3390/vetsci10070410)
Supplement: Supplementary file 1 [file vetsci-10-00410-s001.zip]

Archive with 1 entries (1 files):
- vetsci-2400202-supplementary.pdf
